# Supplementary material for: Glycogen Hydrogel Loaded with Schistosoma japonicas Peptide SJMHE1 Improves Skin Wound Healing
Source: Biomolecules. 2026 Mar 5;16(3):392. doi: 10.3390/biom16030392 (PMC13024005; doi:10.3390/biom16030392)
Supplement: Supplementary file 1 [file biomolecules-16-00392-s001.zip]

Archive with 2 entries (2 files):
- Figure S1.pdf
- Original Western blot images for Figure 6 and Figure 7.pdf
